# Supplementary material for: Macrophage activation syndrome in children with Kikuchi-Fujimoto disease
Source: Pediatr Rheumatol Online J. 2023 Jan 25;21:10. doi: 10.1186/s12969-023-00788-w (PMC9875483; doi:10.1186/s12969-023-00788-w)
Supplement: Supplementary file 1 — Additional file 1. [file 12969_2023_788_MOESM1_ESM.xls]

## Sheet: Sheet1
Supplementary Table the 2016 EULAR/ACR/PRINTO classification criteria for MAS in KFD
	Without MAS (n = 43)	With MAS (n =15 )
Fever	39 (90.7)	15 (100)
A ferritin level of ≥684 ng/mL	0 (0)	15 (100)
Platelet count ≤181,000/mL	12 (27.9)	12 (80)
AST level >48 units/L	6 (13.9)	12 (80)
Triglyceride level >156 mg/dL	9 (23.7, n = 38)	4 (28.6, n = 14)
Fibrinogen level ≤360 mg/dL	11 (25.6)	10 (66.7)
Data expressed as n (%). KFD, Kikuchi-Fujimoto disease; MAS, macrophage activation syndrome; AST, aspartate aminotransferase.
